# Supplementary material for: Whole-Genome Resequencing Reveals Population Structure and Loci Associated with Growth and Meat-Quality Traits in Meigu Yanying Chickens
Source: Animals (Basel). 2026 Feb 9;16(4):540. doi: 10.3390/ani16040540 (PMC12937416; doi:10.3390/ani16040540)
Supplement: Supplementary file 1 [file animals-16-00540-s001.zip]

Archive with 1 entries (1 files):
- animals-4117171-supplementary.xlsx
