# Supplementary material for: Whole-Genome Resequencing Reveals Population Structure and Loci Associated with Growth and Meat-Quality Traits in Meigu Yanying Chickens
Source: Animals (Basel). 2026 Feb 9;16(4):540. doi: 10.3390/ani16040540 (PMC12937416; doi:10.3390/ani16040540)
Supplement: Supplementary file 1 [file animals-16-00540-s001.zip › animals-4117171-supplementary.xlsx]

## Sheet: LMW
lead_SNP	CHR	BP	lead_P	region_start	region_end	n_SNP_region	n_FDR_region	min_P_region	genes_Tier1	genes_Tier2	genes_Tier3
5_55268309_C_T	5	55268309	2.89e-08	55168309	55368309	2292	0	2.89127e-08	exon-XR_005860114.1-1		LOC107053584
1_105794159_A_T	1	105794159	2.32e-07	105694159	105894159	2201	0	2.32185e-07		MRPS6	MRPS6-exon-XR_003072490.3-1
1_52618558_G_A	1	52618558	3.93e-07	52518558	52718558	2077	0	3.93218e-07			LOC112533490;exon-XR_003077828.3-1;exon-XR_003077830.3-1;exon-XR_005843270.2-1;exon-XR_005843271.2-1;exon-XR_005843272.2-1;exon-XR_005843279.2-1;exon-XR_005843281.2-1;exon-XR_005843282.2-1;exon-XR_005843286.2-1;exon-XR_005843292.2-1;exon-XR_005843295.2-1;exon-XR_005843289.2-1;exon-XR_005843288.2-1;exon-XR_003077828.3-1-exon-XR_005843299.2-1
2_90328063_T_C	2	90328063	5.2e-07	90228063	90428063	2575	0	5.20473e-07			ZNF236-exon-XR_005857959.1-1;exon-XR_005857959.1-1;LOC121109707;exon-XR_005857959.1-1-ZNF516
3_44161009_T_G	3	44161009	5.76e-07	44061009	44261009	2682	0	5.75853e-07			PACRG;PARK2
5_43516657_C_T	5	43516657	8.23e-07	43416657	43616657	2667	0	8.22984e-07		TTC7B	exon-XR_005860304.2-1
1_177274713_T_A	1	177274713	8.85e-07	177174713	177374713	2941	0	8.84648e-07		SPATA13;C1QTNF9B	SPATA13-C1QTNF9B
14_2365056_C_T	14	2365056	1.07e-06	2265056	2465056	2468	0	1.07113e-06		C7orf50;GPER1;ZFAND2A
9_15333282_C_T	9	15333282	1.32e-06	15233282	15433282	2376	0	1.32431e-06		CYP2AB4	EIF4E2;EIF4E2-CYP2AB5
6_2274647_T_C	6	2274647	1.36e-06	2174647	2374647	2443	0	1.3616e-06			exon-XR_001467007.4-1-GRID1
3_71570134_G_A	3	71570134	1.36e-06	71470134	71670134	1883	0	1.36016e-06			exon-XR_003074636.2-1-LOC121110451;LOC121110451-exon-NR_162027.1-1
14_5517639_A_G	14	5517639	1.42e-06	5417639	5617639	2583	0	1.4195e-06			CACNA1H-MAFIP
1_162245495_T_C	1	162245495	1.49e-06	162145495	162345495	1927	0	1.49206e-06			TDRD3-DIAPH3;DIAPH3
11_16505882_C_T	11	16505882	1.81e-06	16405882	16605882	2604	0	1.81149e-06			USP10
21_5923734_C_T	21	5923734	2.06e-06	5823734	6023734	2657	0	2.05504e-06			exon-XR_213558.5-1-EPHB2;EPHB2;exon-XR_213558.5-1
2_68438666_A_G	2	68438666	2.16e-06	68338666	68538666	2315	0	2.16069e-06			CDH20;CDH20-exon-XR_003073780.3-1
5_58501557_G_C	5	58501557	2.55e-06	58401557	58601557	2775	0	2.55004e-06		MIS18BP1;FANCM
4_11134430_C_T	4	11134430	2.72e-06	11034430	11234430	2554	0	2.71826e-06		POLR1D;EDNRB2	VAMP7
6_28063541_T_C	6	28063541	3.43e-06	27963541	28163541	1849	0	3.43491e-06			exon-XR_005861003.2-1;LOC101750184;TCF7L2
1_162318357_C_T	1	162318357	3.75e-06	162218357	162418357	1799	0	1.49206e-06			TDRD3-DIAPH3;DIAPH3
1_181702467_T_A	1	181702467	3.83e-06	181602467	181802467	2280	0	3.82749e-06			exon-XR_006931150.1-1-PDGFD
2_87988186_C_T	2	87988186	3.9e-06	87888186	88088186	2562	0	3.89887e-06		GABBR2	GABBR2-ELP2
1_162073203_T_C	1	162073203	4.13e-06	161973203	162173203	2156	0	4.12681e-06		TDRD3	PCDH20-TDRD3
2_38534740_C_A	2	38534740	4.14e-06	38434740	38634740	2576	0	4.14455e-06			exon-XR_005857802.2-1;exon-XR_005857803.2-1;exon-XR_005857804.2-1;exon-XR_005857805.2-1;exon-XR_005857797.2-1;exon-XR_005857798.2-1;exon-XR_005857799.2-1;exon-XR_005857800.2-1;exon-XR_005857801.2-1;LOC101749416
1_26452629_A_G	1	26452629	4.89e-06	26352629	26552629	2295	0	4.89062e-06			FOXP2
8_1146382_C_G	8	1146382	5.12e-06	1046382	1246382	2614	0	5.11775e-06		LOC429054	VAV3;VAV3-LOC429054
5_37060425_G_A	5	37060425	5.29e-06	36960425	37160425	3033	0	5.28987e-06			CLEC14A-SEC23A
8_1181347_T_C	8	1181347	5.35e-06	1081347	1281347	2750	0	5.11775e-06		LOC429054	VAV3;VAV3-LOC429054
6_27152472_A_G	6	27152472	5.53e-06	27052472	27252472	2463	0	5.53357e-06	exon-XR_006939783.1-1		exon-XR_005860999.2-1;LOC107053736;exon-XR_005860974.1-1;exon-XR_005860978.1-1;exon-XR_005860985.1-1;exon-XR_006939781.1-1;LOC101749898;exon-XR_005860973.1-1;LOC121113370
9_5139535_C_G	9	5139535	6.01e-06	5039535	5239535	2607	0	6.0145e-06			CAB39;LOC107051857
2_63385768_C_T	2	63385768	6.42e-06	63285768	63485768	1950	0	6.4241e-06		LOC107051671	OFCC1-exon-XR_001463388.3-1;exon-XR_001463388.3-1
5_37235320_C_T	5	37235320	6.56e-06	37135320	37335320	2749	0	6.55675e-06		BBOF1	ENTPD5;exon-XR_005860528.1-1
2_90325745_T_A	2	90325745	6.69e-06	90225745	90425745	2567	0	5.20473e-07			ZNF236-exon-XR_005857959.1-1;exon-XR_005857959.1-1;LOC121109707;exon-XR_005857959.1-1-ZNF516
1_77287874_G_A	1	77287874	6.72e-06	77187874	77387874	2212	0	6.72065e-06		PTPN6
17_1159768_A_G	17	1159768	6.77e-06	1059768	1259768	1736	0	6.77288e-06		LOC417291	NPDC1;NPDC1-LOC417291;LOC417291-EXFABP
2_90332964_A_G	2	90332964	6.82e-06	90232964	90432964	2587	0	5.20473e-07			ZNF236-exon-XR_005857959.1-1;exon-XR_005857959.1-1;LOC121109707;exon-XR_005857959.1-1-ZNF516
21_4064413_G_A	21	4064413	7.04e-06	3964413	4164413	2215	0	7.04281e-06		MASP2;MTOR	TARDBP;ANGPTL7
2_68874376_T_A	2	68874376	7.13e-06	68774376	68974376	2427	0	7.13221e-06		MC4R	MC4R-C2H5ORF22
3_8295668_C_T	3	8295668	7.3e-06	8195668	8395668	2654	0	7.29894e-06			LBH-LOC124417839;LOC124417839
2_32339373_T_G	2	32339373	7.44e-06	32239373	32439373	2184	0	7.43946e-06			SKAP2
3_15548004_A_C	3	15548004	7.52e-06	15448004	15648004	2727	0	7.51598e-06		ACSS1A
5_40424931_G_A	5	40424931	7.72e-06	40324931	40524931	2034	0	7.71927e-06	STON2
13_5392687_A_T	13	5392687	7.74e-06	5292687	5492687	1870	0	7.74024e-06			TENM2-MAT2B
1_65212251_A_T	1	65212251	8.04e-06	65112251	65312251	2253	0	8.04094e-06		SLCO1C1
2_41744678_C_T	2	41744678	8.18e-06	41644678	41844678	2659	0	8.17508e-06			NEK11-exon-XR_003073631.3-1;exon-XR_003073631.3-1
12_10736916_A_T	12	10736916	8.2e-06	10636916	10836916	2335	0	8.2015e-06			SLC41A3-KLF15
27_2548570_G_A	27	2548570	8.5e-06	2448570	2648570	2378	0	8.49579e-06		KANSL1
7_9417878_G_T	7	9417878	8.6e-06	9317878	9517878	2101	0	8.60272e-06		HECW2
6_27340389_A_G	6	27340389	8.73e-06	27240389	27440389	2853	0	8.73171e-06			exon-XR_005860974.1-1-GPAM;GPAM
1_129248646_G_A	1	129248646	8.89e-06	129148646	129348646	2298	0	8.89427e-06		ASMTL;LOC101747500	SLC25A6
2_6515491_C_G	2	6515491	9.17e-06	6415491	6615491	2717	0	9.16533e-06	exon-XR_005857229.2-1;exon-XR_005857230.2-1;exon-XR_005857231.2-1	GALNT11	LOC112531930
21_4161049_A_T	21	4161049	9.24e-06	4061049	4261049	2374	0	7.04281e-06		MASP2;MTOR	TARDBP;ANGPTL7
2_61748698_G_A	2	61748698	9.46e-06	61648698	61848698	2414	0	9.46149e-06		NUP153	ATXN1;CAP2;FAM8A1
1_166515649_G_A	1	166515649	9.46e-06	166415649	166615649	2703	0	9.46255e-06			REG1A-EPSTI1
15_8686103_C_T	15	8686103	9.48e-06	8586103	8786103	1993	0	9.48118e-06	RAB36;SLC5A1	BCR;RSPH14
6_3178165_T_C	6	3178165	9.5e-06	3078165	3278165	2979	0	9.49877e-06		LDB3
20_8811049_C_G	20	8811049	9.51e-06	8711049	8911049	2416	0	9.50988e-06			SLC17A9-BHLHE23;BHLHE23

## Sheet: LW
lead_SNP	CHR	BP	lead_P	region_start	region_end	n_SNP_region	n_FDR_region	min_P_region	genes_Tier1	genes_Tier2	genes_Tier3
2_86456028_G_A	2	86456028	1.37e-08	86356028	86556028	311	0	1.37329e-08			IRX2-exon-XR_005857548.1-1
2_42099289_A_T	2	42099289	2.07e-08	41999289	42199289	2547	0	2.07355e-08	CPNE4	LOC121109843	exon-XR_006936408.1-1
3_14172128_G_C	3	14172128	8.89e-08	14072128	14272128	2442	0	8.88604e-08			PLCB1
1_112186395_A_G	1	112186395	1.06e-07	112086395	112286395	2727	0	1.06102e-07			USP9Y
2_88797963_T_A	2	88797963	1.26e-07	88697963	88897963	2833	0	1.25611e-07		INVS;exon-NM_204551.2-1;TEX10
2_87958764_A_T	2	87958764	3.09e-07	87858764	88058764	2476	0	3.09111e-07	ELP2	GABBR2	GABBR2-ELP2
1_57191477_T_C	1	57191477	4.6e-07	57091477	57291477	2512	0	4.60117e-07			TMEM178B
7_20695840_A_T	7	20695840	6.55e-07	20595840	20795840	1548	0	6.54535e-07		IFIH1;FAP	IFIH1-FAP
3_106354700_A_G	3	106354700	9.79e-07	106254700	106454700	2270	0	9.78919e-07	MSRA
2_87389771_A_C	2	87389771	1.03e-06	87289771	87489771	1671	0	1.03302e-06		ANKS6	exon-XR_006938523.1-1-ANKS6
3_95544936_G_A	3	95544936	1.04e-06	95444936	95644936	2244	0	1.04447e-06			exon-XR_005858967.2-1;exon-XR_005858968.2-1;exon-XR_005858969.2-1;exon-XR_005858970.2-1;exon-XR_005858971.2-1;exon-XR_005858972.2-1;exon-XR_005858974.2-1;exon-XR_006938935.1-1;LOC112532097;ID2
1_2144689_G_A	1	2144689	1.64e-06	2044689	2244689	2066	0	1.63595e-06			EXOC4
1_113409805_A_G	1	113409805	1.65e-06	113309805	113509805	2073	0	1.64917e-06		PRRG1	LOC107056924
6_4380827_C_G	6	4380827	1.75e-06	4280827	4480827	2631	0	1.75085e-06			NRG3
1_80755622_A_G	1	80755622	1.83e-06	80655622	80855622	2543	0	1.82905e-06			B3GAT1L-ARHGAP31
15_4691397_C_T	15	4691397	1.93e-06	4591397	4791397	1788	0	1.93193e-06		NCOR2
2_139950608_C_T	2	139950608	1.98e-06	139850608	140050608	1895	0	1.97591e-06		ADCY8	ADCY8-TRNAA-CGC
1_176383257_A_C	1	176383257	1.99e-06	176283257	176483257	2678	0	1.9855e-06			WASF3
7_26234854_G_A	7	26234854	2.17e-06	26134854	26334854	1969	0	2.17302e-06		SEMA5B
1_131514034_A_G	1	131514034	2.2e-06	131414034	131614034	2352	0	2.19988e-06			GABRB3;GABRA5;GABRA5-GABRB3;GABRB3-ATP10A
2_86780285_T_A	2	86780285	2.38e-06	86680285	86880285	645	0	9.15034e-07			exon-XR_005857548.1-1-exon-XR_001465292.4-1;IRX1-exon-XR_006938518.1-1;exon-XR_006938518.1-1;LOC107052668;exon-XR_006938518.1-1-exon-XR_005857606.1-1
2_85559862_G_T	2	85559862	2.51e-06	85459862	85659862	2692	0	2.51446e-06			exon-XR_005857379.2-1-exon-XR_005857381.1-1;exon-XR_005857381.1-1
27_2636322_A_G	27	2636322	2.6e-06	2536322	2736322	1502	0	2.60466e-06			SLC25A39;MAPT-SLC25A39
2_97727912_C_T	2	97727912	2.65e-06	97627912	97827912	1984	0	2.64703e-06	exon-XR_005855190.2-1;exon-XR_006938595.1-1;exon-XR_006938596.1-1;exon-XR_006938597.1-1;exon-XR_005855189.2-1		MOG;exon-XR_001465348.4-1;LOC101751084
10_18089236_A_G	10	18089236	2.91e-06	17989236	18189236	2341	0	2.91166e-06		VWA9
2_85325271_C_T	2	85325271	2.95e-06	85225271	85425271	2806	0	2.94644e-06	FH;TERT;exon-XR_003073843.3-1;exon-XR_005857375.2-1;exon-XR_005857376.2-1;exon-XR_005857378.2-1;exon-XR_005857377.1-1	SDHA;SLC6A18	SLC6A19;exon-XR_003073839.3-1;exon-XR_003073832.2-1;exon-XR_003073837.2-1;exon-XR_003073834.2-1;exon-XR_003073835.2-1;exon-XR_003073840.2-1;exon-XR_003073833.2-1;exon-XR_003073838.2-1;exon-XR_003073831.3-1;exon-XR_003073836.3-1;exon-XR_005857373.2-1;exon-XR_001465267.4-1;exon-XR_005857374.2-1;exon-XR_001465266.4-1;exon-XR_005857372.2-1;CLPTM1L;LOC107052652
2_107225811_A_G	2	107225811	2.98e-06	107125811	107325811	2714	0	2.97942e-06			exon-XR_005857260.1-1-MAPRE2
1_133562839_C_T	1	133562839	3.4e-06	133462839	133662839	2978	0	3.39529e-06			CNOT11;RNF149;LOC112531640
1_119117780_C_G	1	119117780	3.42e-06	119017780	119217780	2560	0	3.42101e-06			SMS
2_84646331_A_G	2	84646331	3.61e-06	84546331	84746331	2284	0	3.61459e-06			MOCOS-exon-XR_005857334.1-1
18_8863621_T_C	18	8863621	3.71e-06	8763621	8963621	2075	0	3.71421e-06			KCNJ2-exon-XR_006931769.1-1
1_79970687_T_C	1	79970687	3.75e-06	79870687	80070687	2570	0	3.7516e-06		LRRC58
5_13391905_A_G	5	13391905	3.76e-06	13291905	13491905	1894	0	3.75787e-06			IGF2
3_100501008_T_C	3	100501008	3.87e-06	100401008	100601008	1985	0	3.87426e-06			exon-XR_210528.5-1-exon-XR_005858559.2-1
3_16737508_A_G	3	16737508	4.1e-06	16637508	16837508	2920	0	4.09774e-06		PARP1
2_84097635_T_C	2	84097635	4.43e-06	83997635	84197635	2774	0	4.43162e-06			EPB41L4B
3_100437525_C_T	3	100437525	4.66e-06	100337525	100537525	2003	0	3.87426e-06			exon-XR_210528.5-1-exon-XR_005858559.2-1
1_185227453_G_C	1	185227453	4.7e-06	185127453	185327453	2511	0	4.70328e-06			FAM76B-exon-XR_005850080.2-1
13_5831712_A_G	13	5831712	4.97e-06	5731712	5931712	2271	0	4.97458e-06			TENM2-MAT2B
2_66464540_T_C	2	66464540	5.72e-06	66364540	66564540	2570	0	5.71931e-06	EXOC2
2_85554013_A_G	2	85554013	5.72e-06	85454013	85654013	2725	0	2.51446e-06			exon-XR_005857379.2-1-exon-XR_005857381.1-1;exon-XR_005857381.1-1
3_9138630_G_A	3	9138630	5.83e-06	9038630	9238630	3072	0	5.83489e-06		PPP1R21;COMMD1	exon-XR_005859065.2-1;LOC121110487
1_2319543_A_G	1	2319543	5.97e-06	2219543	2419543	2115	0	5.97254e-06		EXOC4
3_10017884_C_T	3	10017884	6.04e-06	9917884	10117884	2409	0	6.04499e-06			SERTAD2
5_6603412_C_T	5	6603412	6.3e-06	6503412	6703412	2603	0	6.3045e-06		HIPK3
14_6286959_G_A	14	6286959	6.32e-06	6186959	6386959	2240	0	6.32233e-06		TSC2
1_130043524_C_T	1	130043524	6.32e-06	129943524	130143524	1972	0	6.32427e-06			exon-XR_005845493.1-1-PPP2R3B
2_129073001_A_G	2	129073001	6.66e-06	128973001	129173001	2512	0	6.6606e-06		RIMS2
2_148715145_G_T	2	148715145	7.11e-06	148615145	148815145	1828	0	7.10714e-06		ARHGAP39
20_10145559_T_C	20	10145559	7.48e-06	10045559	10245559	2456	0	7.4848e-06	TPPNR1L	SIRPA	LOC771545;exon-NR_162006.1-1;rna-NR_162006.1;NSFL1C
1_71028061_G_A	1	71028061	7.72e-06	70928061	71128061	2728	0	7.71725e-06			exon-XR_006934339.1-1-PPARA
5_11381157_C_T	5	11381157	7.77e-06	11281157	11481157	3228	0	7.77238e-06		PIK3C2A	exon-XR_003075361.3-1
7_34665162_A_G	7	34665162	8.07e-06	34565162	34765162	2754	0	8.06795e-06			RND3-RBM43
4_84145482_A_C	4	84145482	8.08e-06	84045482	84245482	2770	0	8.08052e-06			CTBP1
3_42751281_T_G	3	42751281	8.19e-06	42651281	42851281	2180	0	8.19218e-06			PDE10A
12_17474061_A_G	12	17474061	8.51e-06	17374061	17574061	2732	0	8.51182e-06		CHL1
8_14568345_C_T	8	14568345	8.52e-06	14468345	14668345	1812	0	8.52225e-06			exon-XR_005861911.1-1;LOC121111415
13_12633891_C_T	13	12633891	8.58e-06	12533891	12733891	2348	0	8.57872e-06		LACAAT2L	ANXA6;LACAAT2L-ANXA6
6_29928835_G_A	6	29928835	8.97e-06	29828835	30028835	2869	0	8.96633e-06	SLC18A2		exon-XR_005860869.2-1;KCNK18-SLC18A2
1_155657663_T_A	1	155657663	9.34e-06	155557663	155757663	2905	0	9.3399e-06			KLF12
23_1505486_C_T	23	1505486	9.69e-06	1405486	1605486	2353	0	9.68865e-06			exon-XR_003071717.2-1-exon-XR_005841682.1-1;exon-XR_005841682.1-1-FOXO6
1_155521135_T_G	1	155521135	9.89e-06	155421135	155621135	3016	0	9.88566e-06			exon-XR_001463898.4-1;LOC107051914;exon-XR_006931705.1-1-exon-XR_005862749.1-1

## Sheet: LMP
lead_SNP	CHR	BP	lead_P	region_start	region_end	n_SNP_region	n_FDR_region	min_P_region	genes_Tier1	genes_Tier2	genes_Tier3
7_2960589_G_A	7	2960589	3.27e-06	2860589	3060589	2906	0	3.26711e-06		CPS1
4_5779513_T_C	4	5779513	6.88e-06	5679513	5879513	1658	0	6.87555e-06		DIAPH2
8_7679246_G_A	8	7679246	1.6e-06	7579246	7779246	2802	0	1.59687e-06			RGL1
1_7755458_A_G	1	7755458	9.71e-06	7655458	7855458	2968	0	3.11242e-06			FRMD4A
1_7774972_G_A	1	7774972	3.11e-06	7674972	7874972	2998	0	3.11242e-06			FRMD4A
1_7893064_G_C	1	7893064	7.37e-06	7793064	7993064	3155	0	7.36808e-06		FAM107B	FAM107B-HSPA14
1_8213157_G_T	1	8213157	6.02e-06	8113157	8313157	2732	0	6.0198e-06		ELAPOR2
19_9084952_C_T	19	9084952	9.47e-07	8984952	9184952	1604	0	9.46987e-07		SYNRG;DDX52	HNF1B;DDX52-HNF1B;DUSP14;DUSP14-SYNRG
19_9133282_A_G	19	9133282	2.28e-06	9033282	9233282	1416	0	9.46987e-07		SYNRG;DDX52	HNF1B;DDX52-HNF1B;DUSP14;DUSP14-SYNRG
3_19388699_A_G	3	19388699	6.07e-06	19288699	19488699	2052	0	6.06654e-06		SPATA17	GPATCH2
6_20246227_A_G	6	20246227	9.37e-06	20146227	20346227	2541	0	9.36567e-06			KIF20B-exon-XR_003075791.3-1
9_20520042_G_A	9	20520042	7.63e-06	20420042	20620042	2461	0	7.63225e-06			exon-XR_006930961.1-1;LOC107054112;exon-XR_005862469.1-1;exon-XR_005862470.1-1;exon-XR_005862471.1-1;exon-XR_005862472.1-1;exon-XR_005862473.1-1;exon-XR_006930960.1-1
1_20851548_T_G	1	20851548	1.35e-07	20751548	20951548	2224	0	1.35254e-07	PLXNB2
1_21010892_T_A	1	21010892	1.2e-07	20910892	21110892	2373	0	1.20427e-07		ZNF800
9_21640353_G_A	9	21640353	6.36e-06	21540353	21740353	2854	0	6.35579e-06		OTOL1	exon-XR_005862357.2-1;LOC107054138
7_23610901_G_A	7	23610901	9.37e-06	23510901	23710901	2281	0	9.36652e-06			exon-XR_005861463.2-1-GYPC
1_24582182_C_A	1	24582182	4.17e-06	24482182	24682182	2312	0	4.17466e-06			exon-XR_005862040.1-1-CTTNBP2
1_25436805_C_T	1	25436805	5.16e-06	25336805	25536805	2092	0	5.15905e-06			TES-TFEC
1_25878393_T_C	1	25878393	8.95e-06	25778393	25978393	1743	0	8.94662e-06			exon-XR_003077072.2-1-MDFIC
5_27385450_T_C	5	27385450	7.64e-06	27285450	27485450	2579	0	7.63646e-06		SLC10A1	SMOC1-SLC10A1;SRSF5;SLC10A1-SRSF5
6_30612516_C_T	6	30612516	6.62e-06	30512516	30712516	2727	0	6.62033e-06			CACUL1
1_31524189_A_G	1	31524189	3.99e-06	31424189	31624189	2304	0	3.99368e-06			exon-XR_006932381.1-1-RPAP3
2_31832324_T_G	2	31832324	6.51e-06	31732324	31932324	2084	0	6.50899e-06			NPVF-exon-XR_005857707.1-1
5_35787476_T_C	5	35787476	3.88e-06	35687476	35887476	2233	0	3.88289e-06		RALGAPA1
2_39151313_C_T	2	39151313	6.93e-06	39051313	39251313	2065	0	6.93197e-06			RBMS3
2_39968878_C_T	2	39968878	5.83e-06	39868878	40068878	2060	0	5.82787e-06			GADL1
1_46636429_G_T	1	46636429	3.36e-06	46536429	46736429	2361	0	3.36055e-06			exon-XR_005842152.2-1;exon-XR_005842153.2-1;LOC112533395
1_48601012_G_A	1	48601012	4.3e-06	48501012	48701012	2194	0	4.30228e-06			GRIN2B
1_50503594_C_T	1	50503594	3.97e-06	50403594	50603594	2140	0	3.97429e-06		CACNA1I	exon-XR_001467199.3-1;exon-XR_005848996.2-1;exon-XR_005848997.2-1;LOC107053688
5_52868151_C_T	5	52868151	8.06e-06	52768151	52968151	2667	0	8.064e-06			PPP2R5E
4_67084935_G_T	4	67084935	4.2e-06	66984935	67184935	2412	0	4.20184e-06			GABRG1-GNPDA2
3_67311409_G_A	3	67311409	5.33e-06	67211409	67411409	2485	0	5.33302e-06			SEC63;SEC63-exon-XR_005858278.2-1
1_79418380_G_A	1	79418380	9.69e-06	79318380	79518380	2624	0	9.68766e-06	VTCN1	TRIM45
3_82338258_G_A	3	82338258	4.56e-08	82238258	82438258	2644	0	4.56277e-08		SMAP1;SDHAF4;FAM135A	SMAP1-SDHAF4
1_180236125_C_T	1	180236125	6.51e-06	180136125	180336125	2399	0	6.50753e-06			CUL5
1_186185801_C_T	1	186185801	7.5e-06	186085801	186285801	2220	0	7.49671e-06			exon-XR_005843913.1-1-FAT3
1_194397375_G_A	1	194397375	7.99e-06	194297375	194497375	1647	0	7.98609e-06	exon-XR_006933531.1-1;exon-XR_005844370.2-1;exon-XR_006933522.1-1;exon-XR_006933523.1-1;exon-XR_006933525.1-1;exon-XR_006933526.1-1;exon-XR_006933529.1-1;exon-XR_006933530.1-1	ADAM15	LOC107052476

## Sheet: LMTC
lead_SNP	CHR	BP	lead_P	region_start	region_end	n_SNP_region	n_FDR_region	min_P_region	genes_Tier1	genes_Tier2	genes_Tier3
12_231687_G_A	12	231687	4.19e-06	131687	331687	854	0	4.1891e-06		POC1A
10_1609432_T_C	10	1609432	4.42e-06	1509432	1709432	2619	0	4.41733e-06			GRAMD2;exon-NR_105529.1-1;rna-NR_105529.1;PKLR
12_2261451_G_A	12	2261451	1.12e-06	2161451	2361451	2433	0	1.11872e-06			DOCK3
21_2406263_T_G	21	2406263	7.22e-06	2306263	2506263	2417	0	7.21944e-06		ACAP3
1_3357587_C_T	1	3357587	4.06e-06	3257587	3457587	2191	0	4.06425e-06			PLXNA4-LOC107054375
4_3490843_G_C	4	3490843	1.67e-06	3390843	3590843	2516	0	1.67177e-06			MBNL3
20_3609958_G_C	20	3609958	5.55e-06	3509958	3709958	2400	0	5.54935e-06			PTPRT
24_4741219_G_A	24	4741219	5.09e-06	4641219	4841219	2389	0	5.09012e-06			CADM1;REXO2-exon-XR_005841753.2-1
2_4830981_G_C	2	4830981	2.57e-06	4730981	4930981	2856	0	2.56612e-06			MYD88
4_4847299_G_A	4	4847299	1.49e-06	4747299	4947299	2468	0	1.47012e-06		FGF13	exon-XR_005859792.1-1;exon-XR_005859791.1-1;LOC121110714
4_4863810_A_C	4	4863810	1.47e-06	4763810	4963810	2544	0	1.47012e-06			FGF13;exon-XR_005859792.1-1;exon-XR_005859791.1-1;LOC121110714
1_5959294_A_G	1	5959294	2.09e-06	5859294	6059294	1594	0	2.08596e-06			exon-XR_005842318.2-1-exon-NR_035114.1-1
10_6224659_G_C	10	6224659	6.36e-06	6124659	6324659	2292	0	6.35584e-06			MPHOSPH10;TJP1;exon-XR_005862821.2-1;LOC121111667
10_6789970_G_C	10	6789970	5.88e-06	6689970	6889970	2042	0	5.88138e-06		MYO1E	MPHOSPH10
20_6880992_T_C	20	6880992	1.53e-06	6780992	6980992	1993	0	1.53318e-06		KCNB1
4_6981596_A_G	4	6981596	9.1e-08	6881596	7081596	1402	0	9.09881e-08			LOC121110694
10_7419785_A_T	10	7419785	7.57e-06	7319785	7519785	1821	0	5.38853e-06			TCF12;CGNL1-TCF12
10_7434581_A_G	10	7434581	5.39e-06	7334581	7534581	1822	0	5.38853e-06		TCF12	CGNL1-TCF12
13_8511533_C_T	13	8511533	1.88e-06	8411533	8611533	2590	0	1.87799e-06		SH3PXD2B;NEURL1B	exon-NR_105520.2-1;rna-NR_105520.2;SH3PXD2B-NEURL1B
13_8536576_A_G	13	8536576	3.62e-06	8436576	8636576	2598	0	1.87799e-06		SH3PXD2B;NEURL1B	exon-NR_105520.2-1;rna-NR_105520.2;SH3PXD2B-NEURL1B
10_8754337_T_C	10	8754337	4.53e-06	8654337	8854337	2189	0	4.52755e-06		LOC121111578	ARPP19;exon-XR_005862613.2-1;LOC121111579
2_9071681_G_C	2	9071681	3.06e-06	8971681	9171681	1916	0	3.06374e-06		PTPRN2
5_9698017_C_T	5	9698017	2.63e-06	9598017	9798017	2238	0	2.63446e-06			TRIM66-LMO1
2_9954943_A_T	2	9954943	7.07e-06	9854943	10054943	2334	0	7.07352e-06			DIP2C
7_12302436_T_G	7	12302436	6.56e-06	12202436	12402436	2420	0	6.5635e-06		NRP2
1_15096367_T_C	1	15096367	2.6e-06	14996367	15196367	3171	0	2.5992e-06		LAMB1
8_15542918_G_A	8	15542918	5.9e-06	15442918	15642918	2125	0	5.9014e-06	LOC124417077
5_15553113_C_T	5	15553113	7.69e-08	15453113	15653113	3134	0	7.69494e-08	LRRC56;HRAS
5_15621488_G_A	5	15621488	6.56e-06	15521488	15721488	3091	0	7.69494e-08	LRRC56;HRAS
4_16596523_A_G	4	16596523	7.35e-06	16496523	16696523	2460	0	7.34992e-06		KIAA1210
7_17024871_G_A	7	17024871	9.7e-06	16924871	17124871	2519	0	4.3366e-06		MAP3K20
7_17030977_G_A	7	17030977	4.34e-06	16930977	17130977	2559	0	4.3366e-06		MAP3K20
11_17480284_C_T	11	17480284	1.72e-06	17380284	17580284	2320	0	1.71842e-06		ZCCHC14
9_18687722_A_G	9	18687722	3.74e-06	18587722	18787722	2290	0	3.74344e-06			NLGN1
5_18731854_A_G	5	18731854	4.85e-06	18631854	18831854	3032	0	4.84607e-06			LDLRAD3;FJX1
8_19683464_T_C	8	19683464	5.73e-06	19583464	19783464	2150	0	5.72825e-06		PTPRF
5_19885965_A_G	5	19885965	3.15e-07	19785965	19985965	1073	0	3.15289e-07			exon-XR_005860160.2-1;LOC121110964
8_20037380_C_T	8	20037380	1.36e-07	19937380	20137380	2472	0	1.36275e-07		IPO13	DMAP1
8_20123218_T_C	8	20123218	5.83e-06	20023218	20223218	2185	0	1.36275e-07		IPO13	DMAP1
7_21410731_C_A	7	21410731	8.63e-06	21310731	21510731	2396	0	8.62919e-06		ITGB6
5_21738247_C_T	5	21738247	7.35e-06	21638247	21838247	2875	0	7.35036e-06			TP53I11-exon-XR_005860533.1-1
5_22971763_C_T	5	22971763	2.44e-06	22871763	23071763	2361	0	2.44055e-06		CKAP5;F2	LOC112532595
3_23570299_T_G	3	23570299	7.13e-06	23470299	23670299	2649	0	7.12937e-06			exon-XR_006939014.1-1-COX7A2L
8_23632645_G_A	8	23632645	6.69e-06	23532645	23732645	2059	0	6.68789e-06		CDKN2C;LOC112532915;LOC112532901	FAF1
2_27365991_G_A	2	27365991	1.02e-06	27265991	27465991	1019	0	1.01916e-06			DGKB
7_28142402_G_A	7	28142402	7.34e-06	28042402	28242402	2180	0	7.34179e-06		LOC124418118	EN1
3_28610637_A_G	3	28610637	4.24e-06	28510637	28710637	1983	0	4.23613e-06		DAAM2
6_30611779_T_C	6	30611779	4.68e-06	30511779	30711779	2717	0	3.43715e-06	LOC121111175	PRLHR	CACUL1
6_30631691_A_G	6	30631691	3.44e-06	30531691	30731691	2760	0	3.43715e-06	LOC121111175	PRLHR	CACUL1
2_33320737_T_A	2	33320737	5.54e-08	33220737	33420737	1792	0	5.54377e-08		CREB5
4_34355905_A_T	4	34355905	9.75e-06	34255905	34455905	3107	0	9.75104e-06		FRAS1
7_34392544_G_A	7	34392544	9.8e-06	34292544	34492544	2370	0	9.80084e-06			KIF5C
5_36508001_T_G	5	36508001	7.06e-06	36408001	36608001	1907	0	7.06227e-06	MIPOL1
1_37001583_T_A	1	37001583	3.05e-06	36901583	37101583	1623	0	3.05355e-06			TRHDE-exon-XR_005844993.2-1
5_44129573_T_C	5	44129573	5.81e-06	44029573	44229573	2814	0	5.81323e-06			exon-XR_003075517.3-1;LOC112532582
2_46223600_C_A	2	46223600	2.4e-06	46123600	46323600	2480	0	2.40164e-06			LOC420734-ELMO1
5_49693535_C_T	5	49693535	4.74e-06	49593535	49793535	2400	0	4.74133e-06	exon-XR_005860104.1-1;exon-XR_005860103.1-1;exon-XR_005860102.1-1	EXOC3L
5_50403361_T_C	5	50403361	4.31e-06	50303361	50503361	2622	0	4.30727e-06			KIF26A-exon-XR_006939400.1-1
5_51845319_T_G	5	51845319	6.64e-06	51745319	51945319	2705	0	6.63546e-06			NUDT14-exon-XR_001466938.4-1
4_53160585_C_T	4	53160585	3.45e-06	53060585	53260585	2938	0	3.44755e-06			CETN2-exon-XR_005859397.2-1
3_53690747_C_A	3	53690747	4.3e-06	53590747	53790747	2393	0	4.30037e-06		TXLNB	exon-XR_001465882.2-1;LOC107053001
3_56813456_C_T	3	56813456	5.76e-07	56713456	56913456	2393	0	5.75787e-07			exon-XR_001465860.4-1-CCN2
4_65771262_G_C	4	65771262	1.47e-07	65671262	65871262	3056	0	1.4662e-07		CWH43	CWH43-OCIAD2
1_71665013_T_G	1	71665013	2.14e-06	71565013	71765013	2395	0	2.13786e-06		ETV6	ETV6-BCL2L14
1_71773767_A_G	1	71773767	7.8e-06	71673767	71873767	2265	0	7.80165e-06		LRP6
1_71953972_C_T	1	71953972	3.6e-06	71853972	72053972	2686	0	3.59654e-06		LOC124417392;DUSP16	BORCS5
4_72323193_T_G	4	72323193	1.39e-07	72223193	72423193	1193	0	1.39302e-07			exon-XR_003074960.3-1;LOC112532345;exon-XR_003074960.3-1-exon-XR_003075177.2-1
4_72712392_G_A	4	72712392	9.41e-07	72612392	72812392	2831	0	9.40647e-07		TBC1D19
3_75915343_G_A	3	75915343	8.77e-07	75815343	76015343	2247	0	8.76844e-07		SPACA1	CNR1-SPACA1
3_77573698_G_C	3	77573698	3.87e-06	77473698	77673698	2796	0	3.86642e-06		ME1
1_91036153_C_T	1	91036153	1.54e-06	90936153	91136153	2625	0	1.5389e-06			EPHA6
3_105767157_C_T	3	105767157	5.89e-06	105667157	105867157	2523	0	5.89104e-06		EXTL3
3_106276448_G_A	3	106276448	2.97e-06	106176448	106376448	2313	0	2.97179e-06	MSRA
3_109773086_A_G	3	109773086	6.62e-06	109673086	109873086	2498	0	6.62446e-06			TNFRSF21-exon-XR_005859095.1-1
1_132102247_G_A	1	132102247	6.45e-07	132002247	132202247	2880	0	6.45458e-07		VWA3B
1_135267079_A_T	1	135267079	9.9e-06	135167079	135367079	2751	0	9.90312e-06		FHL2	exon-XR_005843669.2-1;exon-XR_005843675.2-1;exon-XR_005843676.2-1;exon-XR_005843670.2-1;exon-XR_005843671.2-1;exon-XR_005843672.2-1;exon-XR_005843674.2-1;exon-XR_005843673.2-1;LOC112531516;FHL2-exon-XR_001464016.4-1;exon-XR_001464016.4-1;exon-XR_003073315.3-1
1_135421234_G_A	1	135421234	5.49e-06	135321234	135521234	2744	0	5.49149e-06			NCK1
1_136128999_C_T	1	136128999	3.58e-06	136028999	136228999	2397	0	3.58475e-06			ST6GAL2-SLC5A7
1_137047185_T_C	1	137047185	7.9e-06	136947185	137147185	2884	0	7.9029e-06		RASA3
1_138012916_T_A	1	138012916	2.82e-06	137912916	138112916	2946	0	2.81789e-06			TRNAV-AAC;TRNAV-AAC-exon-XR_005846043.2-1;MYO16;exon-XR_005846043.2-1;exon-XR_006932647.1-1;exon-XR_005846043.2-1-TRNAV-AAC
1_138830103_T_C	1	138830103	9.83e-06	138730103	138930103	2417	0	1.4128e-06		COL4A1	exon-XR_005843690.2-1-COL4A1
1_138861234_G_T	1	138861234	1.41e-06	138761234	138961234	2490	0	1.4128e-06	COL4A2	COL4A1	exon-XR_005843690.2-1-COL4A1
1_139186656_C_T	1	139186656	5e-09	139086656	139286656	2582	1	4.9969e-09		CARS2	exon-NR_035234.1-1;rna-NR_035234.1;NAXD
1_143959997_C_A	1	143959997	3.93e-06	143859997	144059997	2368	0	3.92653e-06		TMTC4
2_148897305_C_T	2	148897305	1.34e-08	148797305	148997305	1908	1	1.33846e-08		FAM83H;CCDC166;MAPK15;SCRIB;LOC107052441	exon-XR_005857763.2-1;exon-XR_006937272.1-1;exon-XR_006937261.1-1;exon-XR_006937267.1-1;exon-XR_005857760.2-1;exon-XR_005857761.2-1;exon-XR_005857762.2-1;exon-XR_006937258.1-1;exon-XR_006937259.1-1;exon-XR_006937260.1-1;exon-XR_006937262.1-1;exon-XR_006937263.1-1;exon-XR_006937264.1-1;exon-XR_006937265.1-1;exon-XR_006937269.1-1;exon-XR_006937270.1-1;exon-XR_006937271.1-1;exon-XR_006937257.1-1;LOC…
1_167909373_T_G	1	167909373	1.28e-08	167809373	168009373	2860	2	1.27652e-08	LCP1		CPB2-LCP1;exon-NR_161965.1-1;rna-NR_161965.1
1_174158148_G_A	1	174158148	3.28e-06	174058148	174258148	2404	0	3.27793e-06			KL-exon-XR_003073446.3-1
1_189091775_G_A	1	189091775	2.54e-06	188991775	189191775	2519	0	2.53904e-06			CCDC90B-DLG2
1_192218197_T_A	1	192218197	2.42e-06	192118197	192318197	1863	0	2.41507e-06		TENM4

## Sheet: LMW_GO
ID	Description	setSize	enrichmentScore	NES	pvalue	p.adjust	qvalue	rank	leading_edge	core_enrichment	HitCount	RichFactor
GO:0009987	cellular process	159	0.370286	1.58898	0.000280253	0.0235412	0.0197652	278	tags=57%, list=40%, signal=44%	MRPS6/PARK2/TTC7B/GPER1/EIF4E2/USP10/CDH20/FANCM/POLR1D/VAMP7/DIAPH3/GABBR2/FOXP2/VAV3/CAB39/LOC107051857/ENTPD5/PTPN6/TARDBP/ACSS1A/STON2/SLCO1C1/HECW2/GALNT11/MTOR/ATXN1/CAP2/BCR/LDB3/TCF7L2/ZFAND2A/SLC25A6/LOC101747500/MC4R/LOC417291/CYP2AB4/EPHB2/EDNRB2/NUP153/SLC5A1/GPAM/TDRD3/PER2/SLC5A3/SEL1L/MIPEP/PDE3A/GNAZ/VAMP2/MIA2/ELP2/NEK11/TLDC1/DIDO1/CYP2AB5/LOC418667/BMPR1A/KMT2C/FBLIM1/ZNF516/ZN…	91	0.572327
GO:0051716	cellular response to stimulus	50	0.458561	1.76788	0.000912217	0.0383131	0.0321676	249	tags=66%, list=36%, signal=45%	PARK2/GPER1/USP10/FANCM/GABBR2/VAV3/CAB39/GALNT11/MTOR/CAP2/BCR/TCF7L2/LOC101747500/MC4R/LOC417291/CYP2AB4/EPHB2/EDNRB2/SEL1L/PDE3A/GNAZ/TLDC1/DIDO1/CYP2AB5/LOC418667/BMPR1A/PDGFD/TTBK1/CYP2AB3/CYP2AB2/LOC101749641/C9orf142/GID8	33	0.66
GO:0007165	signal transduction	38	0.46067	1.70023	0.00288755	0.0655877	0.0550673	229	tags=63%, list=33%, signal=45%	GPER1/USP10/GABBR2/VAV3/CAB39/GALNT11/MTOR/CAP2/BCR/TCF7L2/LOC101747500/MC4R/LOC417291/EPHB2/EDNRB2/PDE3A/GNAZ/TLDC1/DIDO1/LOC418667/BMPR1A/PDGFD/TTBK1/LOC101749641	24	0.631579
GO:0050896	response to stimulus	58	0.415869	1.63599	0.00375531	0.0655877	0.0550673	249	tags=60%, list=36%, signal=42%	PARK2/GPER1/USP10/FANCM/GABBR2/VAV3/CAB39/MASP2/GALNT11/MTOR/CAP2/BCR/TCF7L2/LOC101747500/MC4R/LOC417291/CYP2AB4/EPHB2/EDNRB2/PER2/SEL1L/PDE3A/GNAZ/TLDC1/DIDO1/CYP2AB5/LOC418667/BMPR1A/PDGFD/TTBK1/CYP2AB3/CYP2AB2/LOC101749641/C9orf142/GID8	35	0.603448
GO:0008150	biological_process	179	0.335684	1.44686	0.00390403	0.0655877	0.0550673	312	tags=59%, list=45%, signal=44%	MRPS6/PARK2/TTC7B/GPER1/EIF4E2/USP10/CDH20/FANCM/POLR1D/VAMP7/DIAPH3/GABBR2/FOXP2/VAV3/CAB39/LOC107051857/ENTPD5/PTPN6/TARDBP/MASP2/ACSS1A/STON2/SLCO1C1/HECW2/GALNT11/MTOR/ATXN1/CAP2/BCR/LDB3/TCF7L2/ZFAND2A/SLC25A6/LOC101747500/MC4R/LOC417291/CYP2AB4/EPHB2/EDNRB2/NUP153/SLC5A1/GPAM/TDRD3/PER2/SLC5A3/SEL1L/MIPEP/PDE3A/GNAZ/VAMP2/MIA2/ELP2/NEK11/TLDC1/DIDO1/CYP2AB5/LOC418667/BMPR1A/KMT2C/FBLIM1/DIS…	106	0.592179
GO:0006793	phosphorus metabolic process	21	0.503979	1.70115	0.00772811	0.0811452	0.0681294	246	tags=71%, list=36%, signal=47%	PARK2/TTC7B/ENTPD5/PTPN6/ACSS1A/MTOR/BCR/EPHB2/GPAM/NEK11/BMPR1A/PDGFD/TTBK1/LPCAT3/ENTPD2	15	0.714286
GO:0006796	phosphate-containing compound metabolic process	21	0.503979	1.70115	0.00772811	0.0811452	0.0681294	246	tags=71%, list=36%, signal=47%	PARK2/TTC7B/ENTPD5/PTPN6/ACSS1A/MTOR/BCR/EPHB2/GPAM/NEK11/BMPR1A/PDGFD/TTBK1/LPCAT3/ENTPD2	15	0.714286
GO:0023052	signaling	41	0.428324	1.59917	0.00749581	0.0811452	0.0681294	255	tags=63%, list=37%, signal=43%	GPER1/USP10/GABBR2/VAV3/CAB39/GALNT11/MTOR/CAP2/BCR/TCF7L2/LOC101747500/MC4R/LOC417291/EPHB2/EDNRB2/PDE3A/GNAZ/TLDC1/DIDO1/LOC418667/BMPR1A/PDGFD/TTBK1/LOC101749641/GID8/GRID1	26	0.634146
GO:0007154	cell communication	42	0.416596	1.56263	0.0120555	0.112518	0.0944696	255	tags=62%, list=37%, signal=42%	GPER1/USP10/GABBR2/VAV3/CAB39/GALNT11/MTOR/CAP2/BCR/TCF7L2/LOC101747500/MC4R/LOC417291/EPHB2/EDNRB2/PDE3A/GNAZ/TLDC1/DIDO1/LOC418667/BMPR1A/PDGFD/TTBK1/LOC101749641/GID8/GRID1	26	0.619048
GO:0006468	protein phosphorylation	10	0.592089	1.6469	0.0210623	0.152449	0.127996	215	tags=80%, list=31%, signal=56%	PARK2/MTOR/BCR/EPHB2/NEK11/BMPR1A/PDGFD/TTBK1	8	0.8
GO:0016310	phosphorylation	10	0.592089	1.6469	0.0210623	0.152449	0.127996	215	tags=80%, list=31%, signal=56%	PARK2/MTOR/BCR/EPHB2/NEK11/BMPR1A/PDGFD/TTBK1	8	0.8
GO:0044238	primary metabolic process	87	0.353575	1.44976	0.0217785	0.152449	0.127996	312	tags=64%, list=45%, signal=40%	MRPS6/PARK2/TTC7B/EIF4E2/USP10/FANCM/POLR1D/FOXP2/LOC107051857/ENTPD5/PTPN6/MASP2/ACSS1A/MTOR/ATXN1/BCR/TCF7L2/ZFAND2A/CYP2AB4/EPHB2/GPAM/TDRD3/PER2/SEL1L/MIPEP/ELP2/NEK11/DIDO1/CYP2AB5/BMPR1A/KMT2C/DIS3L2/ZNF516/ZNF236/PDGFD/TTBK1/CYP2AB3/CYP2AB2/DROSHA/ECEL1/LPCAT3/FBXO33/ZNF410/ENTPD2/C9orf142/GID8/KLF15/RNPEPL1/CHST13/EXOSC10/PPP1R3A/FBXW5/TRAF2/FAM179B/FUT7/Pou5f3	56	0.643678
GO:0048856	anatomical structure development	17	0.491603	1.57399	0.0296925	0.19021	0.1597	220	tags=65%, list=32%, signal=45%	CDH20/LOC107051857/HECW2/ATXN1/CAP2/LDB3/EPHB2/EDNRB2/PDE3A/BMPR1A/MAPT	11	0.647059
GO:0048731	system development	11	0.545845	1.56996	0.032294	0.19021	0.1597	133	tags=55%, list=19%, signal=45%	LOC107051857/HECW2/ATXN1/LDB3/EPHB2/EDNRB2	6	0.545455
GO:0043170	macromolecule metabolic process	73	0.34614	1.39841	0.033966	0.19021	0.1597	312	tags=64%, list=45%, signal=39%	MRPS6/PARK2/EIF4E2/USP10/FANCM/POLR1D/FOXP2/LOC107051857/PTPN6/TARDBP/MASP2/MTOR/ATXN1/BCR/TCF7L2/ZFAND2A/EPHB2/TDRD3/PER2/SEL1L/MIPEP/ELP2/NEK11/DIDO1/BMPR1A/KMT2C/DIS3L2/ZNF516/ZNF236/PDGFD/TTBK1/DROSHA/ECEL1/FBXO33/ZNF410/C9orf142/GID8/KLF15/RNPEPL1/CHST13/EXOSC10/PPP1R3A/FBXW5/TRAF2/FAM179B/FUT7/Pou5f3	47	0.643836
GO:0035556	intracellular signal transduction	15	0.477117	1.49432	0.0565635	0.227224	0.190777	204	tags=60%, list=30%, signal=43%	USP10/VAV3/CAB39/MTOR/CAP2/BCR/PDE3A/TLDC1/PDGFD	9	0.6
GO:0009056	catabolic process	14	0.486548	1.49118	0.0546624	0.227224	0.190777	278	tags=79%, list=40%, signal=48%	PARK2/USP10/ENTPD5/MTOR/ZFAND2A/SEL1L/DIS3L2/FBXO33/ENTPD2/GID8/EXOSC10	11	0.785714
GO:0032502	developmental process	18	0.459552	1.48939	0.0514706	0.227224	0.190777	220	tags=61%, list=32%, signal=43%	CDH20/LOC107051857/HECW2/ATXN1/CAP2/LDB3/EPHB2/EDNRB2/PDE3A/BMPR1A/MAPT	11	0.611111
GO:0016043	cellular component organization	27	0.422142	1.48243	0.0476673	0.227224	0.190777	230	tags=59%, list=33%, signal=41%	PARK2/CDH20/VAMP7/DIAPH3/STON2/HECW2/CAP2/LDB3/EPHB2/VAMP2/PHB2/MAPT/LOC418298/PEX5/SLC12A9/SEC23A	16	0.592593
GO:0033036	macromolecule localization	16	0.465468	1.4779	0.0595112	0.227224	0.190777	243	tags=69%, list=35%, signal=46%	TTC7B/SLCO1C1/ZFAND2A/NUP153/MIPEP/MIA2/ABCA2/PEX5/SEC23A/SLCO1A2/SLCO1B1	11	0.6875
GO:0051234	establishment of localization	38	0.392292	1.44786	0.0442656	0.227224	0.190777	306	tags=71%, list=44%, signal=42%	VAMP7/STON2/SLCO1C1/HECW2/ZFAND2A/SLC25A6/NUP153/SLC5A1/SLC5A3/MIPEP/VAMP2/MIA2/ABCA2/LOC418298/PEX5/SLC12A9/SEC23A/SLCO1A2/SLCO1B1/SLC17A9/GRID1/SLC4A7/SLCO1B3/ABCC5/TRAPPC6A/SLC41A3/RBP5	27	0.710526
GO:0051179	localization	41	0.373727	1.39532	0.0591182	0.227224	0.190777	306	tags=68%, list=44%, signal=40%	TTC7B/VAMP7/STON2/SLCO1C1/HECW2/ZFAND2A/SLC25A6/NUP153/SLC5A1/SLC5A3/MIPEP/VAMP2/MIA2/ABCA2/LOC418298/PEX5/SLC12A9/SEC23A/SLCO1A2/SLCO1B1/SLC17A9/GRID1/SLC4A7/SLCO1B3/ABCC5/TRAPPC6A/SLC41A3/RBP5	28	0.682927
GO:0007275	multicellular organism development	15	0.463469	1.45158	0.0704376	0.228252	0.19164	133	tags=47%, list=19%, signal=39%	CDH20/LOC107051857/HECW2/ATXN1/LDB3/EPHB2/EDNRB2	7	0.466667
GO:0071840	cellular component organization or biogenesis	30	0.390499	1.39432	0.0717897	0.228252	0.19164	230	tags=57%, list=33%, signal=39%	PARK2/CDH20/VAMP7/DIAPH3/STON2/HECW2/CAP2/LDB3/EPHB2/VAMP2/PHB2/MAPT/DROSHA/LOC418298/PEX5/SLC12A9/SEC23A	17	0.566667
GO:0006810	transport	36	0.377027	1.38023	0.0733668	0.228252	0.19164	306	tags=69%, list=44%, signal=41%	VAMP7/STON2/SLCO1C1/HECW2/SLC25A6/NUP153/SLC5A1/SLC5A3/VAMP2/MIA2/ABCA2/LOC418298/PEX5/SLC12A9/SEC23A/SLCO1A2/SLCO1B1/SLC17A9/GRID1/SLC4A7/SLCO1B3/ABCC5/TRAPPC6A/SLC41A3/RBP5	25	0.694444
GO:0044237	cellular metabolic process	78	0.324953	1.32442	0.0689311	0.228252	0.19164	246	tags=50%, list=36%, signal=36%	MRPS6/PARK2/TTC7B/EIF4E2/USP10/POLR1D/FOXP2/LOC107051857/ENTPD5/PTPN6/TARDBP/ACSS1A/MTOR/ATXN1/BCR/TCF7L2/CYP2AB4/EPHB2/GPAM/TDRD3/PER2/MIPEP/ELP2/NEK11/DIDO1/CYP2AB5/BMPR1A/KMT2C/ZNF516/ZNF236/PDGFD/TTBK1/CYP2AB3/CYP2AB2/DROSHA/ECEL1/LPCAT3/ZNF410/ENTPD2	39	0.5
GO:0008152	metabolic process	98	0.313298	1.29978	0.0679321	0.228252	0.19164	249	tags=49%, list=36%, signal=36%	MRPS6/PARK2/TTC7B/EIF4E2/USP10/FANCM/POLR1D/FOXP2/LOC107051857/ENTPD5/PTPN6/TARDBP/MASP2/ACSS1A/MTOR/ATXN1/BCR/TCF7L2/ZFAND2A/CYP2AB4/EPHB2/GPAM/TDRD3/PER2/SLC5A3/SEL1L/MIPEP/ELP2/NEK11/DIDO1/CYP2AB5/BMPR1A/KMT2C/DIS3L2/ZNF516/ZNF236/PDGFD/TTBK1/CYP2AB3/CYP2AB2/DROSHA/ECEL1/LPCAT3/FBXO33/ZNF410/ENTPD2/C9orf142/GID8	48	0.489796
GO:0050794	regulation of cellular process	77	0.321269	1.30663	0.0809191	0.242757	0.203819	229	tags=47%, list=33%, signal=35%	PARK2/GPER1/USP10/GABBR2/FOXP2/VAV3/CAB39/LOC107051857/TARDBP/STON2/HECW2/GALNT11/MTOR/ATXN1/CAP2/BCR/TCF7L2/LOC101747500/MC4R/LOC417291/EPHB2/EDNRB2/PER2/PDE3A/GNAZ/TLDC1/DIDO1/LOC418667/BMPR1A/KMT2C/ZNF516/ZNF236/PDGFD/TTBK1/DROSHA/LOC101749641	36	0.467532

## Sheet: LW_GO
ID	Description	setSize	enrichmentScore	NES	pvalue	p.adjust	qvalue	rank	leading_edge	core_enrichment	HitCount	RichFactor
GO:0008150	biological_process	152	0.408874	1.6174	9.30653e-05	0.00791055	0.0069554	313	tags=68%, list=48%, signal=46%	CPNE4/LOC121109843/PLCB1/INVS/GABBR2/IFIH1/FAP/MSRA/ID2/EXOC4/NRG3/NCOR2/ADCY8/WASF3/SEMA5B/GABRB3/SLC25A39/VWA9/SLC6A19/CNOT11/SMS/EXOC2/HIPK3/TSC2/RIMS2/ARHGAP39/NSFL1C/PIK3C2A/PDE10A/CHL1/LACAAT2L/ANXA6/SLC18A2/KLF12/ELP2/ANKS6/COMMD1/FH/SDHA/GABRA5/TERT/SLC6A18/IRX1/MAPRE2/ACPP/NDUFS6/SDCBP2/STAG3/PKD1/MRPL36/AFTPH/ARHGAP31/HACD3/LIN9/FOXN2/SESN3/NAPG/MOCOS/STK35/DDX3X/FSTL1/GMEB2/RAD21L1/PSM…	104	0.684211
GO:0009987	cellular process	137	0.403653	1.58277	0.000205188	0.00872047	0.00766754	313	tags=69%, list=48%, signal=45%	CPNE4/LOC121109843/PLCB1/INVS/GABBR2/IFIH1/MSRA/ID2/EXOC4/NRG3/NCOR2/ADCY8/WASF3/SEMA5B/GABRB3/SLC25A39/VWA9/SLC6A19/CNOT11/EXOC2/HIPK3/TSC2/RIMS2/ARHGAP39/NSFL1C/PIK3C2A/PDE10A/CHL1/LACAAT2L/ANXA6/SLC18A2/KLF12/ELP2/COMMD1/FH/SDHA/GABRA5/TERT/SLC6A18/IRX1/MAPRE2/ACPP/NDUFS6/STAG3/MRPL36/AFTPH/ARHGAP31/HACD3/LIN9/FOXN2/SESN3/NAPG/MOCOS/STK35/DDX3X/FSTL1/GMEB2/RAD21L1/GCG/HGD/SNPH/RPL8/ZNF598/RFLN…	94	0.686131
GO:0016043	cellular component organization	27	0.484824	1.60258	0.00887635	0.223907	0.196872	296	tags=85%, list=45%, signal=49%	LOC121109843/EXOC4/WASF3/SEMA5B/NSFL1C/CHL1/ANXA6/TERT/MAPRE2/ACPP/STAG3/STK35/RAD21L1/ZNF598/RFLNA/MAPT/PLEKHA7/SYNPO/LOC101748706/DNAJC13/STMN3/IGDCC4/GSK3A	23	0.851852
GO:0008152	metabolic process	75	0.39219	1.47761	0.0105368	0.223907	0.196872	272	tags=63%, list=42%, signal=41%	LOC121109843/PLCB1/IFIH1/FAP/ID2/NCOR2/ADCY8/VWA9/CNOT11/SMS/HIPK3/NSFL1C/PIK3C2A/KLF12/ELP2/COMMD1/FH/SDHA/TERT/IRX1/ACPP/NDUFS6/SDCBP2/MRPL36/HACD3/LIN9/FOXN2/SESN3/MOCOS/STK35/GMEB2/RAD21L1/PSMF1/HGD/DPP8/RPL8/ZNF598/PHEX/NDST1/LANCL3/B4GALT4/B4GALTL/LOC101748706/PPP2R3B/B3GAT1L/LOC420965/PPARA	47	0.626667
GO:0051641	cellular localization	16	0.536762	1.61366	0.0162495	0.230202	0.202406	201	tags=69%, list=31%, signal=49%	INVS/EXOC4/EXOC2/RIMS2/ANXA6/SLC18A2/COMMD1/MAPRE2/AFTPH/NAPG/GCG	11	0.6875
GO:0071840	cellular component organization or biogenesis	29	0.468052	1.57075	0.0138413	0.230202	0.202406	296	tags=83%, list=45%, signal=47%	LOC121109843/EXOC4/WASF3/SEMA5B/NSFL1C/CHL1/ANXA6/TERT/MAPRE2/ACPP/STAG3/MRPL36/STK35/RAD21L1/ZNF598/RFLNA/MAPT/PLEKHA7/SYNPO/LOC101748706/DNAJC13/STMN3/IGDCC4/GSK3A	24	0.827586

## Sheet: LMP_GO
ID	Description	setSize	enrichmentScore	NES	pvalue	p.adjust	qvalue	rank	leading_edge	core_enrichment	HitCount	RichFactor
GO:0048518	positive regulation of biological process	10	0.630268	1.75527	0.0101156	0.156728	0.140834	84	tags=70%, list=24%, signal=55%	PLXNB2/HNF1B/CACNA1I/GRIN2B/ELAPOR2/TRIM45/PPM1L	7	0.7
GO:0008150	biological_process	79	0.400662	1.61214	0.0068109	0.156728	0.140834	131	tags=54%, list=38%, signal=44%	SMAP1/PLXNB2/SDHAF4/RGL1/HNF1B/FRMD4A/CPS1/RALGAPA1/CACNA1I/GRIN2B/DDX52/SEC63/GADL1/ELAPOR2/SPATA17/CUL5/CACUL1/DIAPH2/SLC10A1/ADAM15/PPP2R5E/TRIM45/FAM135A/DUSP14/TFEC/NCF2/ARPC5/LSM8/PPM1L/FAT3/GRM8/PRLHR/SPTSSB/SLCO2B1/BRMS1L/GRM3/SPICE1/SLC35F2/ACACA/DYNLL2/STT3B/CTTNBP2/SLC16A12	43	0.544304
GO:0009987	cellular process	72	0.388147	1.54311	0.0114679	0.156728	0.140834	131	tags=54%, list=38%, signal=42%	SMAP1/PLXNB2/SDHAF4/RGL1/HNF1B/FRMD4A/CPS1/RALGAPA1/CACNA1I/GRIN2B/DDX52/SEC63/GADL1/ELAPOR2/SPATA17/DIAPH2/PPP2R5E/TRIM45/FAM135A/DUSP14/TFEC/NCF2/ARPC5/LSM8/PPM1L/FAT3/GRM8/PRLHR/SPTSSB/SLCO2B1/BRMS1L/GRM3/SPICE1/SLC35F2/ACACA/DYNLL2/STT3B/CTTNBP2/SLC16A12	39	0.541667
GO:0051179	localization	16	0.524426	1.63036	0.0238156	0.180204	0.161929	131	tags=75%, list=38%, signal=49%	SMAP1/HNF1B/CACNA1I/GRIN2B/SEC63/SPATA17/SLC10A1/NCF2/SLCO2B1/SPICE1/SLC35F2/SLC16A12	12	0.75
GO:0051234	establishment of localization	16	0.524426	1.63036	0.0238156	0.180204	0.161929	131	tags=75%, list=38%, signal=49%	SMAP1/HNF1B/CACNA1I/GRIN2B/SEC63/SPATA17/SLC10A1/NCF2/SLCO2B1/SPICE1/SLC35F2/SLC16A12	12	0.75
GO:0007154	cell communication	20	0.493424	1.62774	0.0263713	0.180204	0.161929	24	tags=35%, list=7%, signal=35%	PLXNB2/RGL1/HNF1B/RALGAPA1/CACNA1I/GRIN2B/ELAPOR2	7	0.35

## Sheet: LMTC_GO
ID	Description	setSize	enrichmentScore	NES	pvalue	p.adjust	qvalue	rank	leading_edge	core_enrichment	HitCount	RichFactor
GO:0009987	cellular process	189	0.395366	1.55265	8.29128e-05	0.00804254	0.004102	417	tags=70%, list=51%, signal=45%	CARS2/LCP1/FAM83H/CREB5/MAPK15/SCRIB/IPO13/CWH43/SPACA1/DGKB/DOCK3/FGF13/KCNB1/EPHA6/SH3PXD2B/LOC107052441/ETV6/TENM4/CKAP5/F2/MYD88/LAMB1/MSRA/PTPRN2/BORCS5/DUSP16/NEURL1B/NLGN1/ME1/TMTC4/POC1A/DAAM2/MAP3K20/GRAMD2/PKLR/EXOC3L/LDLRAD3/CADM1/TCF12/NCK1/PTPRT/PTPRF/DMAP1/MPHOSPH10/MYO1E/EXTL3/HRAS/NRP2/CDKN2C/EN1/LRP6/RASA3/ITGB6/FRAS1/KIF5C/FHL2/TJP1/FJX1/PRLHR/NAXD/MYO16/SLC6A9/MYO9A/TNFRSF21/NU…	133	0.703704
GO:0006793	phosphorus metabolic process	26	0.574971	1.8457	0.000466724	0.011318	0.00577263	294	tags=85%, list=36%, signal=56%	MAPK15/CWH43/DGKB/FGF13/EPHA6/PTPRN2/DUSP16/MAP3K20/PKLR/NCK1/PTPRT/PTPRF/CDKN2C/NUDT14/LOC420419/OXSR1/STK26/DUSP7/CCNB1/ENPP1/IL2/FGF2	22	0.846154
GO:0006796	phosphate-containing compound metabolic process	26	0.574971	1.8457	0.000466724	0.011318	0.00577263	294	tags=85%, list=36%, signal=56%	MAPK15/CWH43/DGKB/FGF13/EPHA6/PTPRN2/DUSP16/MAP3K20/PKLR/NCK1/PTPRT/PTPRF/CDKN2C/NUDT14/LOC420419/OXSR1/STK26/DUSP7/CCNB1/ENPP1/IL2/FGF2	22	0.846154
GO:0008150	biological_process	209	0.381197	1.49881	0.000248355	0.011318	0.00577263	417	tags=68%, list=51%, signal=45%	CARS2/LCP1/FAM83H/CREB5/MAPK15/SCRIB/IPO13/CWH43/SPACA1/DGKB/DOCK3/FGF13/KCNB1/EPHA6/SH3PXD2B/LOC107052441/ETV6/TENM4/CKAP5/F2/MYD88/LAMB1/MSRA/PTPRN2/CACUL1/BORCS5/DUSP16/NEURL1B/NLGN1/ME1/TMTC4/POC1A/DAAM2/MAP3K20/GRAMD2/PKLR/EXOC3L/LDLRAD3/CADM1/TCF12/NCK1/PTPRT/PTPRF/DMAP1/MPHOSPH10/MYO1E/EXTL3/HRAS/NRP2/CDKN2C/EN1/LRP6/RASA3/ITGB6/FRAS1/KIF5C/FHL2/TJP1/FJX1/PRLHR/NAXD/MYO16/SLC6A9/MYO9A/TNFR…	142	0.679426
GO:0065007	biological regulation	98	0.41685	1.56537	0.000773924	0.0150141	0.00765777	402	tags=74%, list=49%, signal=43%	FAM83H/CREB5/MAPK15/SCRIB/DGKB/DOCK3/FGF13/EPHA6/LOC107052441/ETV6/TENM4/F2/MYD88/BORCS5/DUSP16/NLGN1/TMTC4/DAAM2/GRAMD2/CADM1/TCF12/NCK1/DMAP1/HRAS/NRP2/CDKN2C/EN1/LRP6/RASA3/ITGB6/FHL2/TJP1/FJX1/PRLHR/MYO16/SLC6A9/MYO9A/TNFRSF21/UPF3A/ZMYND11/SLC5A7/FAM132A/DUSP7/PAMR1/CCNB1/ENPP1/ING1/IL2/FGF2/DCUN1D4/RNF111/ARHGAP1/ONECUT1/RBPJ/RASSF7/DLG2/RAP2C/CCKAR/RAPGEF4/JPH3/MARK3/BCL2L14/CCN2/LOC424577…	73	0.744898
GO:0050789	regulation of biological process	95	0.417717	1.56496	0.00116892	0.0188976	0.0096385	402	tags=75%, list=49%, signal=43%	FAM83H/CREB5/MAPK15/DGKB/DOCK3/FGF13/EPHA6/LOC107052441/ETV6/TENM4/F2/MYD88/BORCS5/DUSP16/NLGN1/TMTC4/DAAM2/GRAMD2/CADM1/TCF12/NCK1/DMAP1/HRAS/NRP2/CDKN2C/EN1/LRP6/RASA3/ITGB6/FHL2/FJX1/PRLHR/MYO16/SLC6A9/MYO9A/TNFRSF21/UPF3A/ZMYND11/SLC5A7/FAM132A/DUSP7/PAMR1/CCNB1/ENPP1/ING1/IL2/FGF2/DCUN1D4/RNF111/ARHGAP1/ONECUT1/RBPJ/RASSF7/DLG2/RAP2C/CCKAR/RAPGEF4/JPH3/MARK3/BCL2L14/CCN2/LOC424577/CBLL1/CREB…	71	0.747368
GO:0050794	regulation of cellular process	85	0.411325	1.52534	0.00194436	0.0269433	0.0137421	402	tags=74%, list=49%, signal=42%	FAM83H/CREB5/MAPK15/DGKB/DOCK3/FGF13/EPHA6/LOC107052441/ETV6/TENM4/MYD88/BORCS5/DUSP16/NLGN1/TMTC4/DAAM2/CADM1/TCF12/NCK1/DMAP1/HRAS/NRP2/CDKN2C/EN1/LRP6/RASA3/ITGB6/FHL2/PRLHR/MYO16/MYO9A/TNFRSF21/UPF3A/ZMYND11/FAM132A/DUSP7/CCNB1/ENPP1/ING1/IL2/FGF2/RNF111/ARHGAP1/ONECUT1/RBPJ/RASSF7/RAP2C/CCKAR/RAPGEF4/JPH3/MARK3/BCL2L14/CCN2/LOC424577/CBLL1/CREBL2/PLXNA4/CITED2/MYZAP/GPR141/FZD3/EPC2/CDCA7	63	0.741176
GO:0035556	intracellular signal transduction	23	0.544243	1.71031	0.00223944	0.0271532	0.0138491	177	tags=57%, list=22%, signal=46%	MAPK15/DGKB/DOCK3/LOC107052441/MYD88/DUSP16/TMTC4/NCK1/HRAS/RASA3/FHL2/MYO16/MYO9A	13	0.565217
GO:0007399	nervous system development	12	0.624223	1.70414	0.00417138	0.0317497	0.0161935	205	tags=75%, list=25%, signal=57%	EPHA6/TENM4/NLGN1/DAAM2/NRP2/EN1/MYO16/TNFRSF21/FRYL	9	0.75
GO:0048731	system development	12	0.624223	1.70414	0.00417138	0.0317497	0.0161935	205	tags=75%, list=25%, signal=57%	EPHA6/TENM4/NLGN1/DAAM2/NRP2/EN1/MYO16/TNFRSF21/FRYL	9	0.75
GO:0007154	cell communication	58	0.441237	1.58784	0.0031326	0.0317497	0.0161935	178	tags=45%, list=22%, signal=38%	MAPK15/DGKB/DOCK3/FGF13/EPHA6/LOC107052441/TENM4/MYD88/DUSP16/NLGN1/TMTC4/DAAM2/NCK1/HRAS/NRP2/LRP6/RASA3/ITGB6/FRAS1/FHL2/FJX1/PRLHR/MYO16/SLC6A9/MYO9A/TNFRSF21	26	0.448276
GO:0023052	signaling	57	0.437701	1.57171	0.00458243	0.0317497	0.0161935	399	tags=79%, list=49%, signal=43%	MAPK15/DGKB/DOCK3/FGF13/EPHA6/LOC107052441/TENM4/MYD88/DUSP16/NLGN1/TMTC4/DAAM2/NCK1/HRAS/NRP2/LRP6/RASA3/ITGB6/FHL2/FJX1/PRLHR/MYO16/SLC6A9/MYO9A/TNFRSF21/SLC5A7/FAM132A/DUSP7/IL2/FGF2/RNF111/ARHGAP1/RBPJ/RASSF7/DLG2/RAP2C/CCKAR/RAPGEF4/JPH3/MARK3/CCN2/PLXNA4/MYZAP/GPR141/FZD3	45	0.789474
GO:0019538	protein metabolic process	51	0.443307	1.56984	0.00353685	0.0317497	0.0161935	311	tags=65%, list=38%, signal=43%	CARS2/MAPK15/CWH43/FGF13/EPHA6/F2/PTPRN2/CACUL1/DUSP16/TMTC4/MAP3K20/NCK1/PTPRT/PTPRF/EXTL3/CDKN2C/UPF3A/UBE3A/EIF5/LOC420419/OXSR1/ATXN3/ST3GAL3/STK26/TARSL2/DUSP7/PAMR1/CCNB1/HS6ST2/IL2/FGF2/DCUN1D4/RNF111	33	0.647059
GO:0050896	response to stimulus	66	0.414335	1.50692	0.00458243	0.0317497	0.0161935	178	tags=41%, list=22%, signal=35%	MAPK15/DGKB/DOCK3/FGF13/EPHA6/LOC107052441/TENM4/F2/MYD88/MSRA/DUSP16/TMTC4/DAAM2/PKLR/CADM1/NCK1/DMAP1/HRAS/NRP2/LRP6/RASA3/ITGB6/FHL2/PRLHR/MYO16/MYO9A/TNFRSF21	27	0.409091
GO:0043412	macromolecule modification	34	0.478029	1.6007	0.0051941	0.0318783	0.0162591	302	tags=71%, list=37%, signal=46%	MAPK15/FGF13/EPHA6/PTPRN2/DUSP16/TMTC4/MAP3K20/NCK1/PTPRT/PTPRF/EXTL3/CDKN2C/UBE3A/LOC420419/OXSR1/ATXN3/ST3GAL3/STK26/DUSP7/CCNB1/LOC107051715/IL2/FGF2/DCUN1D4	24	0.705882
GO:0051716	cellular response to stimulus	60	0.419249	1.50894	0.00525827	0.0318783	0.0162591	178	tags=42%, list=22%, signal=35%	MAPK15/DGKB/DOCK3/FGF13/EPHA6/LOC107052441/TENM4/MYD88/MSRA/DUSP16/TMTC4/DAAM2/PKLR/NCK1/DMAP1/HRAS/NRP2/LRP6/RASA3/ITGB6/FHL2/PRLHR/MYO16/MYO9A/TNFRSF21	25	0.416667
GO:0036211	protein modification process	32	0.490074	1.62557	0.00595339	0.0339694	0.0173257	302	tags=72%, list=37%, signal=47%	MAPK15/FGF13/EPHA6/PTPRN2/DUSP16/TMTC4/MAP3K20/NCK1/PTPRT/PTPRF/EXTL3/CDKN2C/UBE3A/LOC420419/OXSR1/ATXN3/ST3GAL3/STK26/DUSP7/CCNB1/IL2/FGF2/DCUN1D4	23	0.71875
GO:0022607	cellular component assembly	18	0.541797	1.62178	0.00671459	0.0342798	0.017484	87	tags=39%, list=11%, signal=36%	LCP1/SPACA1/KCNB1/CKAP5/LAMB1/NLGN1/POC1A	7	0.388889
GO:0007165	signal transduction	51	0.431467	1.52791	0.00643872	0.0342798	0.017484	178	tags=43%, list=22%, signal=36%	MAPK15/DGKB/DOCK3/FGF13/EPHA6/LOC107052441/TENM4/MYD88/DUSP16/TMTC4/DAAM2/NCK1/HRAS/NRP2/LRP6/RASA3/ITGB6/FHL2/PRLHR/MYO16/MYO9A/TNFRSF21	22	0.431373
GO:0032502	developmental process	25	0.501331	1.60387	0.007406	0.0359191	0.0183201	205	tags=56%, list=25%, signal=43%	SPACA1/FGF13/EPHA6/ETV6/TENM4/NLGN1/DAAM2/NRP2/EN1/LRP6/TJP1/MYO16/TNFRSF21/FRYL	14	0.56
GO:0030154	cell differentiation	17	0.553234	1.63109	0.0102611	0.040495	0.020654	163	tags=59%, list=20%, signal=48%	SPACA1/FGF13/EPHA6/ETV6/TENM4/DAAM2/NRP2/EN1/TJP1/MYO16	10	0.588235
GO:0048869	cellular developmental process	17	0.553234	1.63109	0.0102611	0.040495	0.020654	163	tags=59%, list=20%, signal=48%	SPACA1/FGF13/EPHA6/ETV6/TENM4/DAAM2/NRP2/EN1/TJP1/MYO16	10	0.588235
GO:0033036	macromolecule localization	13	0.579381	1.61556	0.0110314	0.040495	0.020654	150	tags=46%, list=18%, signal=38%	FAM83H/SCRIB/IPO13/NEURL1B/LRP6/TJP1	6	0.461538
GO:0048518	positive regulation of biological process	21	0.515911	1.5927	0.0094175	0.040495	0.020654	311	tags=76%, list=38%, signal=48%	FAM83H/FGF13/F2/MYD88/BORCS5/DAAM2/CADM1/NCK1/UPF3A/FAM132A/PAMR1/ING1/IL2/FGF2/DCUN1D4/RNF111	16	0.761905
GO:0016310	phosphorylation	16	0.545361	1.59113	0.0112718	0.040495	0.020654	294	tags=81%, list=36%, signal=53%	MAPK15/DGKB/FGF13/EPHA6/MAP3K20/NCK1/CDKN2C/LOC420419/OXSR1/STK26/CCNB1/IL2/FGF2	13	0.8125
GO:0044237	cellular metabolic process	87	0.385725	1.43515	0.0105368	0.040495	0.020654	279	tags=53%, list=34%, signal=39%	CARS2/CREB5/MAPK15/CWH43/DGKB/FGF13/EPHA6/SH3PXD2B/ETV6/PTPRN2/DUSP16/ME1/TMTC4/MAP3K20/PKLR/TCF12/NCK1/PTPRT/PTPRF/DMAP1/MPHOSPH10/EXTL3/CDKN2C/EN1/LRP6/FHL2/NAXD/NUDT14/UPF3A/ZMYND11/EIF5/CPSF2/LOC420419/OXSR1/ST3GAL3/STK26/TARSL2/FAM132A/DUSP7/CCNB1/ENPP1/HS6ST2/GTF2E2/ING1/LOC107051715/IL2	46	0.528736
GO:0044238	primary metabolic process	99	0.37556	1.41115	0.0103874	0.040495	0.020654	428	tags=75%, list=52%, signal=41%	CARS2/CREB5/MAPK15/CWH43/DGKB/FGF13/EPHA6/ETV6/F2/PTPRN2/CACUL1/DUSP16/TMTC4/MAP3K20/PKLR/TCF12/NCK1/PTPRT/PTPRF/DMAP1/MPHOSPH10/EXTL3/CDKN2C/EN1/LRP6/FHL2/NUDT14/UPF3A/ZMYND11/UBE3A/EIF5/CPSF2/LOC420419/PDS5B/OXSR1/ATXN3/ST3GAL3/KL/STK26/TARSL2/FAM132A/DUSP7/PAMR1/CCNB1/ENPP1/HS6ST2/GTF2E2/ING1/LOC107051715/IL2/B4GALT2/FGF2/DCUN1D4/RNF111/CETN2/ONECUT1/TRHDE/RBPJ/MARK3/INTS9/LOC424577/CBLL1/CREB…	74	0.747475
GO:0141124	intracellular signaling cassette	15	0.565718	1.62502	0.013406	0.0464421	0.0236872	163	tags=60%, list=20%, signal=49%	DOCK3/LOC107052441/MYD88/DUSP16/NCK1/HRAS/RASA3/FHL2/MYO16	9	0.6
GO:0071840	cellular component organization or biogenesis	47	0.430646	1.51011	0.014751	0.0476951	0.0243263	219	tags=47%, list=27%, signal=36%	LCP1/FAM83H/SPACA1/KCNB1/EPHA6/CKAP5/LAMB1/NLGN1/POC1A/DAAM2/GRAMD2/DMAP1/MPHOSPH10/MYO1E/NRP2/TJP1/MYO16/MYO5A/EIF5/FRYL/KIF6/PDS5B	22	0.468085
GO:0008152	metabolic process	110	0.361739	1.37151	0.0142732	0.0476951	0.0243263	280	tags=50%, list=34%, signal=38%	CARS2/CREB5/MAPK15/CWH43/DGKB/FGF13/EPHA6/SH3PXD2B/ETV6/F2/PTPRN2/CACUL1/DUSP16/ME1/TMTC4/MAP3K20/PKLR/TCF12/NCK1/PTPRT/PTPRF/DMAP1/MPHOSPH10/EXTL3/CDKN2C/EN1/LRP6/FHL2/NAXD/NUDT14/UPF3A/ZMYND11/UBE3A/EIF5/CPSF2/LOC420419/PDS5B/OXSR1/ATXN3/ST3GAL3/KL/STK26/TARSL2/SLC5A7/FAM132A/DUSP7/PAMR1/CCNB1/ENPP1/HS6ST2/GTF2E2/ING1/LOC107051715/IL2/B4GALT2	55	0.5
GO:0008104	protein localization	10	0.610755	1.61036	0.0184608	0.0511627	0.0260949	150	tags=50%, list=18%, signal=41%	FAM83H/SCRIB/IPO13/NEURL1B/TJP1	5	0.5
GO:0070727	cellular macromolecule localization	10	0.610755	1.61036	0.0184608	0.0511627	0.0260949	150	tags=50%, list=18%, signal=41%	FAM83H/SCRIB/IPO13/NEURL1B/TJP1	5	0.5
GO:0048523	negative regulation of cellular process	17	0.532692	1.57053	0.0177898	0.0511627	0.0260949	265	tags=76%, list=32%, signal=53%	DUSP16/DAAM2/NCK1/DMAP1/CDKN2C/RASA3/FHL2/MYO16/TNFRSF21/UPF3A/FAM132A/DUSP7/ENPP1	13	0.764706
GO:0048468	cell development	12	0.574477	1.56833	0.0168507	0.0511627	0.0260949	205	tags=67%, list=25%, signal=51%	SPACA1/EPHA6/TENM4/DAAM2/NRP2/TJP1/MYO16/FRYL	8	0.666667
GO:0016043	cellular component organization	45	0.428616	1.49392	0.018192	0.0511627	0.0260949	219	tags=47%, list=27%, signal=36%	LCP1/FAM83H/SPACA1/KCNB1/EPHA6/CKAP5/LAMB1/NLGN1/POC1A/DAAM2/GRAMD2/DMAP1/MYO1E/NRP2/TJP1/MYO16/MYO5A/EIF5/FRYL/KIF6/PDS5B	21	0.466667
GO:0044085	cellular component biogenesis	20	0.517754	1.58719	0.0192161	0.0517767	0.0264081	113	tags=40%, list=14%, signal=35%	LCP1/SPACA1/KCNB1/CKAP5/LAMB1/NLGN1/POC1A/MPHOSPH10	8	0.4
GO:0043170	macromolecule metabolic process	89	0.375251	1.39957	0.0214781	0.0563074	0.0287189	428	tags=75%, list=52%, signal=40%	CARS2/CREB5/MAPK15/CWH43/FGF13/EPHA6/ETV6/F2/PTPRN2/CACUL1/DUSP16/TMTC4/MAP3K20/TCF12/NCK1/PTPRT/PTPRF/DMAP1/MPHOSPH10/EXTL3/CDKN2C/EN1/LRP6/FHL2/UPF3A/ZMYND11/UBE3A/EIF5/CPSF2/LOC420419/PDS5B/OXSR1/ATXN3/ST3GAL3/STK26/TARSL2/DUSP7/PAMR1/CCNB1/HS6ST2/GTF2E2/ING1/LOC107051715/IL2/FGF2/DCUN1D4/RNF111/CETN2/ONECUT1/TRHDE/RBPJ/MARK3/INTS9/LOC424577/CBLL1/CREBL2/DCAF1/CITED2/MYZAP/EPC2/CDCA7/INTS11/PU…	67	0.752809
GO:0048583	regulation of response to stimulus	17	0.523159	1.54242	0.026178	0.0655433	0.0334296	311	tags=76%, list=38%, signal=48%	F2/MYD88/DUSP16/DAAM2/CADM1/NCK1/RASA3/FHL2/FAM132A/DUSP7/PAMR1/IL2/RNF111	13	0.764706
GO:0048856	anatomical structure development	24	0.484325	1.53513	0.0263525	0.0655433	0.0334296	205	tags=54%, list=25%, signal=42%	SPACA1/FGF13/EPHA6/TENM4/NLGN1/DAAM2/NRP2/EN1/LRP6/TJP1/MYO16/TNFRSF21/FRYL	13	0.541667
GO:0048522	positive regulation of cellular process	17	0.520931	1.53586	0.0272251	0.0660209	0.0336732	311	tags=76%, list=38%, signal=48%	FAM83H/FGF13/MYD88/BORCS5/DAAM2/CADM1/NCK1/UPF3A/FAM132A/ING1/IL2/FGF2/RNF111	13	0.764706
GO:0022008	neurogenesis	10	0.592492	1.56221	0.0320796	0.0666468	0.0339924	205	tags=70%, list=25%, signal=53%	EPHA6/TENM4/DAAM2/NRP2/EN1/MYO16/FRYL	7	0.7
GO:0006950	response to stress	16	0.527078	1.53779	0.028451	0.0666468	0.0339924	112	tags=44%, list=14%, signal=39%	F2/MYD88/MSRA/TMTC4/CADM1/NCK1/DMAP1	7	0.4375
GO:0006468	protein phosphorylation	15	0.534234	1.53459	0.0296925	0.0666468	0.0339924	294	tags=80%, list=36%, signal=52%	MAPK15/FGF13/EPHA6/MAP3K20/NCK1/CDKN2C/LOC420419/OXSR1/STK26/CCNB1/IL2/FGF2	12	0.8
GO:0048519	negative regulation of biological process	18	0.510194	1.52718	0.0319588	0.0666468	0.0339924	265	tags=72%, list=32%, signal=50%	DUSP16/DAAM2/NCK1/DMAP1/CDKN2C/RASA3/FHL2/MYO16/TNFRSF21/UPF3A/FAM132A/DUSP7/ENPP1	13	0.722222
GO:0010646	regulation of cell communication	13	0.543742	1.51619	0.0322928	0.0666468	0.0339924	140	tags=54%, list=17%, signal=45%	MYD88/DUSP16/NLGN1/DAAM2/NCK1/RASA3/FHL2	7	0.538462
GO:0023051	regulation of signaling	13	0.543742	1.51619	0.0322928	0.0666468	0.0339924	140	tags=54%, list=17%, signal=45%	MYD88/DUSP16/NLGN1/DAAM2/NCK1/RASA3/FHL2	7	0.538462
GO:0051641	cellular localization	22	0.476645	1.48512	0.0314721	0.0666468	0.0339924	150	tags=41%, list=18%, signal=34%	FAM83H/SCRIB/IPO13/BORCS5/NEURL1B/NLGN1/MYO1E/LRP6/TJP1	9	0.409091
GO:0048584	positive regulation of response to stimulus	11	0.558651	1.50007	0.034141	0.0689932	0.0351892	311	tags=82%, list=38%, signal=51%	F2/MYD88/DAAM2/CADM1/NCK1/FAM132A/PAMR1/IL2/RNF111	9	0.818182
GO:0009966	regulation of signal transduction	11	0.558148	1.49872	0.0352423	0.0697654	0.035583	251	tags=73%, list=31%, signal=51%	MYD88/DUSP16/DAAM2/NCK1/RASA3/FHL2/FAM132A/DUSP7	8	0.727273
GO:0007275	multicellular organism development	18	0.49238	1.47386	0.0474227	0.092	0.0469235	205	tags=56%, list=25%, signal=43%	EPHA6/TENM4/NLGN1/DAAM2/NRP2/EN1/LRP6/MYO16/TNFRSF21/FRYL	10	0.555556
GO:0044249	cellular biosynthetic process	52	0.392713	1.39353	0.05	0.0932692	0.0475709	428	tags=81%, list=52%, signal=41%	CARS2/CREB5/CWH43/FGF13/ETV6/TMTC4/TCF12/NCK1/DMAP1/MPHOSPH10/EXTL3/EN1/LRP6/FHL2/UPF3A/ZMYND11/EIF5/CPSF2/ST3GAL3/TARSL2/FAM132A/HS6ST2/GTF2E2/ING1/LOC107051715/IL2/FGF2/RNF111/ONECUT1/RBPJ/INTS9/LOC424577/CREBL2/CITED2/MYZAP/EPC2/CDCA7/INTS11/PUSL1/F9/RBM15B/MTA3	42	0.807692
GO:0009059	macromolecule biosynthetic process	51	0.39019	1.38174	0.05	0.0932692	0.0475709	428	tags=80%, list=52%, signal=41%	CARS2/CREB5/CWH43/FGF13/ETV6/TMTC4/TCF12/NCK1/DMAP1/MPHOSPH10/EXTL3/EN1/LRP6/FHL2/UPF3A/ZMYND11/EIF5/CPSF2/ST3GAL3/TARSL2/HS6ST2/GTF2E2/ING1/LOC107051715/IL2/FGF2/RNF111/ONECUT1/RBPJ/INTS9/LOC424577/CREBL2/CITED2/MYZAP/EPC2/CDCA7/INTS11/PUSL1/F9/RBM15B/MTA3	41	0.803922
GO:0010467	gene expression	46	0.387905	1.35543	0.0691383	0.126536	0.0645382	428	tags=80%, list=52%, signal=41%	CARS2/CREB5/CWH43/FGF13/ETV6/TCF12/NCK1/DMAP1/MPHOSPH10/EN1/LRP6/FHL2/UPF3A/ZMYND11/EIF5/CPSF2/TARSL2/GTF2E2/ING1/LOC107051715/IL2/FGF2/RNF111/ONECUT1/RBPJ/INTS9/LOC424577/CREBL2/CITED2/MYZAP/EPC2/CDCA7/INTS11/PUSL1/F9/RBM15B/MTA3	37	0.804348
GO:0009058	biosynthetic process	55	0.375877	1.34304	0.0710711	0.127665	0.0651138	428	tags=78%, list=52%, signal=40%	CARS2/CREB5/CWH43/FGF13/ETV6/TMTC4/TCF12/NCK1/DMAP1/MPHOSPH10/EXTL3/EN1/LRP6/FHL2/UPF3A/ZMYND11/EIF5/CPSF2/ST3GAL3/TARSL2/SLC5A7/FAM132A/HS6ST2/GTF2E2/ING1/LOC107051715/IL2/FGF2/RNF111/ONECUT1/RBPJ/INTS9/LOC424577/CREBL2/CITED2/MYZAP/EPC2/CDCA7/INTS11/PUSL1/F9/RBM15B/MTA3	43	0.781818
GO:0009653	anatomical structure morphogenesis	12	0.517271	1.41216	0.0729053	0.128578	0.0655799	205	tags=58%, list=25%, signal=44%	SPACA1/FGF13/EPHA6/NRP2/LRP6/MYO16/FRYL	7	0.583333
GO:1901135	carbohydrate derivative metabolic process	12	0.506385	1.38244	0.0816104	0.141361	0.0720995	268	tags=67%, list=33%, signal=45%	CWH43/TMTC4/PKLR/EXTL3/NUDT14/ST3GAL3/ENPP1/HS6ST2	8	0.666667
GO:0006357	regulation of transcription by RNA polymerase II	13	0.495964	1.38296	0.0947255	0.1612	0.0822179	140	tags=46%, list=17%, signal=39%	CREB5/ETV6/TCF12/DMAP1/EN1/FHL2	6	0.461538
GO:0080090	regulation of primary metabolic process	34	0.392347	1.31379	0.103414	0.17295	0.0882113	428	tags=82%, list=52%, signal=41%	CREB5/FGF13/ETV6/TCF12/NCK1/DMAP1/CDKN2C/EN1/LRP6/FHL2/UPF3A/ZMYND11/FAM132A/CCNB1/ING1/IL2/FGF2/DCUN1D4/RNF111/ONECUT1/RBPJ/LOC424577/CREBL2/CITED2/EPC2/CDCA7/RBM15B/MTA3	28	0.823529
GO:0031323	regulation of cellular metabolic process	33	0.394208	1.31465	0.108543	0.178452	0.0910171	428	tags=82%, list=52%, signal=41%	CREB5/FGF13/ETV6/TCF12/NCK1/DMAP1/CDKN2C/EN1/LRP6/FHL2/UPF3A/ZMYND11/FAM132A/CCNB1/ING1/IL2/FGF2/RNF111/ONECUT1/RBPJ/LOC424577/CREBL2/CITED2/EPC2/CDCA7/RBM15B/MTA3	27	0.818182
GO:0009889	regulation of biosynthetic process	30	0.398125	1.30758	0.125628	0.193427	0.0986553	428	tags=83%, list=52%, signal=41%	CREB5/FGF13/ETV6/TCF12/NCK1/DMAP1/EN1/LRP6/FHL2/UPF3A/ZMYND11/FAM132A/ING1/IL2/FGF2/RNF111/ONECUT1/RBPJ/LOC424577/CREBL2/CITED2/EPC2/CDCA7/RBM15B/MTA3	25	0.833333
GO:0031326	regulation of cellular biosynthetic process	30	0.398125	1.30758	0.125628	0.193427	0.0986553	428	tags=83%, list=52%, signal=41%	CREB5/FGF13/ETV6/TCF12/NCK1/DMAP1/EN1/LRP6/FHL2/UPF3A/ZMYND11/FAM132A/ING1/IL2/FGF2/RNF111/ONECUT1/RBPJ/LOC424577/CREBL2/CITED2/EPC2/CDCA7/RBM15B/MTA3	25	0.833333
GO:0060255	regulation of macromolecule metabolic process	33	0.388996	1.29726	0.121608	0.193427	0.0986553	428	tags=82%, list=52%, signal=41%	CREB5/FGF13/ETV6/TCF12/NCK1/DMAP1/CDKN2C/EN1/LRP6/FHL2/UPF3A/ZMYND11/CCNB1/ING1/IL2/FGF2/DCUN1D4/RNF111/ONECUT1/RBPJ/LOC424577/CREBL2/CITED2/EPC2/CDCA7/RBM15B/MTA3	27	0.818182
GO:0019222	regulation of metabolic process	35	0.381198	1.28283	0.125502	0.193427	0.0986553	428	tags=80%, list=52%, signal=40%	CREB5/FGF13/ETV6/TCF12/NCK1/DMAP1/CDKN2C/EN1/LRP6/FHL2/UPF3A/ZMYND11/FAM132A/CCNB1/ING1/IL2/FGF2/DCUN1D4/RNF111/ONECUT1/RBPJ/LOC424577/CREBL2/CITED2/EPC2/CDCA7/RBM15B/MTA3	28	0.8
GO:0016192	vesicle-mediated transport	15	0.461702	1.32624	0.130435	0.19769	0.10083	135	tags=40%, list=17%, signal=34%	SCRIB/NEURL1B/NLGN1/EXOC3L/LDLRAD3/LRP6	6	0.4
GO:0007010	cytoskeleton organization	14	0.466189	1.32393	0.133758	0.199608	0.101808	215	tags=50%, list=26%, signal=38%	LCP1/FAM83H/CKAP5/DAAM2/MYO1E/MYO5A/KIF6	7	0.5
GO:0051649	establishment of localization in cell	16	0.449509	1.31148	0.135933	0.19978	0.101895	135	tags=38%, list=17%, signal=32%	SCRIB/IPO13/BORCS5/NLGN1/MYO1E/LRP6	6	0.375
GO:0016070	RNA metabolic process	38	0.372815	1.26615	0.138415	0.200392	0.102208	428	tags=79%, list=52%, signal=39%	CARS2/CREB5/ETV6/TCF12/DMAP1/MPHOSPH10/EN1/LRP6/FHL2/UPF3A/ZMYND11/CPSF2/TARSL2/GTF2E2/ING1/LOC107051715/RNF111/ONECUT1/RBPJ/INTS9/LOC424577/CREBL2/CITED2/MYZAP/EPC2/CDCA7/INTS11/PUSL1/RBM15B/MTA3	30	0.789474
GO:0010468	regulation of gene expression	29	0.394646	1.28588	0.143001	0.20103	0.102533	428	tags=83%, list=52%, signal=41%	CREB5/FGF13/ETV6/TCF12/NCK1/DMAP1/EN1/LRP6/FHL2/UPF3A/ZMYND11/ING1/IL2/FGF2/RNF111/ONECUT1/RBPJ/LOC424577/CREBL2/CITED2/EPC2/CDCA7/RBM15B/MTA3	24	0.827586
GO:0010556	regulation of macromolecule biosynthetic process	29	0.394646	1.28588	0.143001	0.20103	0.102533	428	tags=83%, list=52%, signal=41%	CREB5/FGF13/ETV6/TCF12/NCK1/DMAP1/EN1/LRP6/FHL2/UPF3A/ZMYND11/ING1/IL2/FGF2/RNF111/ONECUT1/RBPJ/LOC424577/CREBL2/CITED2/EPC2/CDCA7/RBM15B/MTA3	24	0.827586
GO:0006139	nucleobase-containing compound metabolic process	47	0.354552	1.24328	0.148148	0.205291	0.104706	445	tags=79%, list=54%, signal=38%	CARS2/CREB5/ETV6/PKLR/TCF12/DMAP1/MPHOSPH10/EN1/LRP6/FHL2/NUDT14/UPF3A/ZMYND11/CPSF2/PDS5B/TARSL2/ENPP1/GTF2E2/ING1/LOC107051715/RNF111/CETN2/ONECUT1/RBPJ/INTS9/LOC424577/CREBL2/CITED2/MYZAP/EPC2/CDCA7/INTS11/PUSL1/RBM15B/MTA3/PGM3/WRN	37	0.787234
GO:0032501	multicellular organismal process	27	0.397026	1.28277	0.160804	0.21689	0.110622	205	tags=44%, list=25%, signal=34%	EPHA6/TENM4/F2/NLGN1/DAAM2/NRP2/EN1/LRP6/TJP1/MYO16/TNFRSF21/FRYL	12	0.444444
GO:0007166	cell surface receptor signaling pathway	19	0.419487	1.26807	0.160991	0.21689	0.110622	137	tags=37%, list=17%, signal=31%	FGF13/EPHA6/MYD88/DAAM2/NRP2/LRP6/ITGB6	7	0.368421
GO:0090304	nucleic acid metabolic process	42	0.354206	1.21942	0.177533	0.235899	0.120318	428	tags=76%, list=52%, signal=38%	CARS2/CREB5/ETV6/TCF12/DMAP1/MPHOSPH10/EN1/LRP6/FHL2/UPF3A/ZMYND11/CPSF2/PDS5B/TARSL2/GTF2E2/ING1/LOC107051715/RNF111/CETN2/ONECUT1/RBPJ/INTS9/LOC424577/CREBL2/CITED2/MYZAP/EPC2/CDCA7/INTS11/PUSL1/RBM15B/MTA3	32	0.761905
